# Supplementary material for: The “Cocombola Study”: A Physical Phantom Model for tDCS-Induced Electric Field Distribution
Source: Bioengineering (Basel). 2025 Mar 27;12(4):346. doi: 10.3390/bioengineering12040346 (PMC12024709; doi:10.3390/bioengineering12040346)
Supplement: Supplementary file 1 [file bioengineering-12-00346-s001.zip]

Archive with 1 entries (1 files):
- bioengineering-3456709-supplementary.pdf
